# Supplementary material for: Effect of Cosmos, Crotalaria, Foeniculum, and Canavalia species, single-cropped or mixes, on the community of predatory arthropods
Source: Sci Rep. 2022 Sep 26;12:16013. doi: 10.1038/s41598-022-20188-6 (PMC9512904; doi:10.1038/s41598-022-20188-6)
Supplement: Supplementary file 3 — Supplementary Information 3. [file 41598_2022_20188_MOESM3_ESM.xlsx]

## Sheet: Total
Number and richness of arthropod families
block	plant	Coccinelidae	Lampyridae	Carabidae	Anticidae	Staphylinidae	Syrphidae	Dolichopodidae	Asilidae	Salticidae	Oxyopidae	Araneidae	Thomisidae	Euticuridae	Lycosidae	Phylodromidae	Sparassidae	Theridiidae	Pholcidae	Psauridae	Sphecidae	Scoliidae	Pompilidae	Vespiidae	Formicidae(predator)	Geocoridae	Nabidae	Reduviidae	Anthocoridae	Pentatomidae	Hemerobiidae	Crhysopiidae
1	Crotalaria spectabilis	3	0	3	0	2	0	1	0	4	9	0	15	6	1	0	0	0	0	1	0	0	0	0	1	0	0	0	0	0	0	10
2	Crotalaria spectabilis	0	0	0	0	0	0	1	0	0	1	1	10	5	0	0	0	0	0	0	0	0	0	0	0	0	0	0	0	0	0	8
3	Crotalaria spectabilis	3	0	1	0	0	0	3	0	0	1	4	11	3	0	0	0	1	0	1	0	0	0	0	0	0	0	0	0	0	0	6
4	Crotalaria spectabilis	3	0	1	0	0	0	1	0	2	4	7	7	2	0	0	0	0	0	0	0	0	0	0	0	0	0	0	0	0	0	1
1	mix 1	7	0	2	0	1	0	0	0	4	10	2	23	7	0	1	0	0	0	0	0	0	1	0	7	0	0	0	1	0	0	22
2	mix 1	15	0	1	0	2	0	0	0	0	34	13	33	13	0	0	0	0	0	0	0	0	0	1	16	0	0	3	2	0	0	22
3	mix 1	8	2	0	2	6	3	1	0	0	19	3	24	0	0	0	0	0	1	0	0	0	0	0	1	0	1	2	0	0	0	25
4	mix 1	20	2	1	2	1	0	4	0	0	13	4	19	4	0	0	0	0	0	0	0	0	1	2	1	0	1	2	0	0	0	25
1	mix 2	14	0	4	0	1	1	5	0	0	18	10	26	5	0	0	0	0	0	0	0	1	0	0	8	0	0	5	2	0	0	26
2	mix 2	21	0	6	1	0	1	4	0	2	43	22	30	3	0	0	0	0	0	1	0	0	0	0	3	0	0	0	6	0	0	37
3	mix 2	17	0	1	1	0	1	3	0	0	33	9	21	10	0	0	0	0	0	0	0	0	0	1	3	0	1	0	0	0	0	26
4	mix 2	7	2	1	0	0	0	1	0	2	8	2	26	4	1	0	0	0	0	0	0	0	0	1	1	0	0	1	2	0	0	27
1	mix 3	6	0	3	0	0	0	5	0	0	26	20	34	6	0	1	0	0	0	0	0	0	0	0	10	0	0	2	1	0	0	35
2	mix 3	5	6	1	1	3	0	2	0	2	19	16	32	2	0	0	0	0	0	0	0	0	1	1	0	1	2	3	5	0	0	27
3	mix 3	18	2	2	0	0	2	5	0	1	37	15	33	10	1	0	0	0	0	0	0	2	0	1	0	0	0	1	0	0	0	21
4	mix 3	20	2	2	0	1	1	2	0	3	40	11	22	4	0	0	0	0	0	0	0	1	0	1	5	0	0	3	0	0	0	31
1	Cosmos sulphureus	4	1	4	0	0	5	1	0	2	9	11	24	7	0	0	0	0	0	3	0	0	0	2	2	2	0	2	3	0	0	30
2	Cosmos sulphureus	5	3	1	0	1	3	1	0	4	7	5	24	13	1	0	0	0	0	4	0	1	1	0	6	0	0	3	2	0	0	21
3	Cosmos sulphureus	3	2	2	3	0	5	2	0	7	15	9	34	4	0	1	1	0	0	0	2	0	0	2	2	0	0	3	2	0	0	27
4	Cosmos sulphureus	4	2	1	0	0	2	2	0	3	6	5	21	5	0	0	0	0	0	0	0	1	2	0	10	0	0	1	1	0	0	22
1	Foeniculum vulgare	23	0	0	0	0	0	0	0	1	39	5	27	3	0	1	0	0	0	2	0	0	0	0	0	0	0	0	0	0	0	6
2	Foeniculum vulgare	15	0	1	0	0	1	0	0	1	14	2	12	2	1	0	0	0	0	0	0	0	2	0	1	0	0	0	0	0	0	4
3	Foeniculum vulgare	10	0	0	0	0	5	0	1	1	13	8	11	3	0	0	0	0	0	0	0	1	2	0	0	0	1	0	0	0	0	3
4	Foeniculum vulgare	17	0	1	0	0	0	0	0	0	24	12	16	2	0	0	0	0	0	0	0	0	0	0	0	0	0	0	0	0	0	2
1	Canavalia ensiformis	1	0	1	0	0	2	4	0	2	2	1	2	0	0	0	0	0	0	0	0	0	0	0	2	0	0	0	0	0	0	4
2	Canavalia ensiformis	6	0	0	0	0	0	5	0	2	1	3	5	2	0	0	0	0	0	0	1	0	0	0	3	0	0	1	3	1	0	11
3	Canavalia ensiformis	5	0	0	0	5	1	4	0	0	1	1	7	3	0	0	0	1	0	1	0	0	0	0	0	0	0	0	1	0	1	9
4	Canavalia ensiformis	5	0	0	0	0	0	5	0	1	3	1	3	1	0	0	0	0	0	0	0	1	0	1	0	0	0	1	0	0	0	7
1	weeds	4	0	2	0	0	3	0	0	0	34	9	22	5	0	2	0	0	0	2	1	0	0	0	2	0	1	0	0	0	0	13
2	weeds	3	0	4	0	0	6	17	0	3	10	14	13	8	0	0	0	0	0	0	0	0	1	0	1	2	5	1	4	0	0	15
3	weeds	6	0	4	1	1	3	3	0	0	13	6	23	3	0	0	0	0	0	0	0	1	0	0	0	1	1	2	4	0	2	8
4	weeds	3	0	2	1	0	1	5	0	0	8	3	9	4	1	0	0	0	0	1	0	0	0	0	3	1	1	0	5	0	1	3

## Sheet: Total.Trat
Planta
		Coccinelidae	Lampyridae	Carabidae	Anticidae	Staphylinidae	Syrphidae	Dolichopodidae	Asilidae	Salticidae	Oxyopidae	Araneidae	Thomisidae	Euticuridae	Lycosidae	Phylodromidae	Sparassidae	Theridiidae	Pholcidae	Psauridae	Sphecidae	Scoliidae	Pompilidae	Vespiidae	Formicidae	Geocoridae	Nabidae	Reduviidae	Anthocoridae	Pentatomidae	Hemerobiidae	Crhysopiidae	Richness
Crotalaria spectabilis	A	9	0	5	0	2	0	6	0	6	15	12	43	16	1	0	0	1	0	2	0	0	0	0	1	0	0	0	0	0	0	25	14
mix 1	B	50	4	4	4	10	3	5	0	4	76	22	99	24	0	1	0	0	1	0	0	0	2	3	25	0	2	7	3	0	0	94	21
mix 2	C	59	2	12	2	1	3	13	0	4	102	43	103	22	1	0	0	0	0	1	0	1	0	2	15	0	1	6	10	0	0	116	21
mix 3	D	49	10	8	1	4	3	14	0	6	122	62	121	22	1	1	0	0	0	0	0	3	1	3	15	1	2	9	6	0	0	114	23
Cosmos sulphureus	E	16	8	8	3	1	15	6	0	16	37	30	103	29	1	1	1	0	0	7	2	2	3	4	20	2	0	9	8	0	0	100	25
Foeniculum vulgare	F	65	0	2	0	0	6	0	1	3	90	27	66	10	1	1	0	0	0	2	0	1	4	0	1	0	1	0	0	0	0	15	17
Canavalia ensiformis	G	17	0	1	0	5	3	18	0	5	7	6	17	6	0	0	0	1	0	1	1	1	0	1	5	0	0	2	4	1	1	31	21
weeds	H	16	0	12	2	1	13	25	0	3	65	32	67	20	1	2	0	0	0	3	1	1	1	0	6	4	8	3	13	0	3	39	24
